# Supplementary material for: Differences in Associations of Three Types of Alcoholic Beverages with Age-Related Cognitive Decline in Men
Source: Nutrients. 2024 Oct 30;16(21):3714. doi: 10.3390/nu16213714 (PMC11548026; doi:10.3390/nu16213714)
Supplement: Supplementary file 1 [file nutrients-16-03714-s001.zip]

Archive with 1 entries (1 files):
- nutrients-3242964-supplementary.pdf
